# Supplementary material for: Impaired voice processing in reward and salience circuits predicts social communication in children with autism
Source: eLife. 2019 Feb 26;8:e39906. doi: 10.7554/eLife.39906 (PMC6391069; doi:10.7554/eLife.39906)
Supplement: Source code 1. [file elife-39906-code1.m]

% This script calculate the spatial extent threshold by MC method
% It generates random z score images, smooth and scaling then, threshold 
% them by both uncorrected p value and brain mask and find cumulative
% probability distribution of cluster size.
%
% To run the script, in unix, type ml7spm8, in matlab, type:
% spatialextent('spatialextent_config.m')
% It will generate a thresholded t map at corrected p value
%
% 2009 Stanford Cognitive and Systems Neuroscience Laboratory
% Tianwen Chen and Vinod Menon
% $Id: spatialextent_config.m.template 2009-07-08 $
% -------------------------------------------------------------------------

function spatialextent()
config_file='spatialextent_config.m';
% Add paths of Nifti utility toolbox
addpath(genpath('/home/fmri/fmrihome/SPM/spm8_scripts/Utility/Nifti'));
addpath(genpath('/home/fmri/fmrihome/SPM/spm8_scripts/Utility/mlpipe'));

% Read in configuration file
Config_File = strtrim(config_file);
Config_File = Config_File(1:end-2);
eval(Config_File);
clear Config_File;
FWHM         = paralist.FWHM;
pval_voxel   = paralist.pval_voxel;
pval_cluster = paralist.pval_cluster;
iterations   = paralist.iterations;
mask_file    = strtrim(paralist.mask_file);

clear paralist;

sizepvox = length(pval_voxel);
sizepclust = length(pval_cluster);
% Read in mask file
[brainMask,hdr] = cbiReadNifti(mask_file);
% Mask threshold
brainMask = brainMask > 0;
% Read t map header information
P = spm_vol(mask_file);
VOX = sqrt(sum(P.mat(1:3,1:3).^2));
% Scaling factor for adjusting smoothed Z score
sf = comp_scale_factor(VOX,FWHM);
DIM = P.dim;
% Simulation file 'sim.img' for unsmoothed image, 'ssim.img' for smoothed
fname_us = 'sim.img';
fname_s  = 'ssim.img';
% Get the Z score corresponding to uncorrectd voxel p value
thr = norminv(1-pval_voxel,0,1);
% Set the frequency table
Counter = zeros(sizepvox,length(brainMask(:) > 0));

% Monte Carlo Simulations
for iter = 1:iterations
  iter
  % Generate unsmoothed Z score image
  Z = randn(DIM);
  % Write the image
  cbiWriteNifti(fname_us,Z,hdr,'double'); 
  % Call spm8 smoothing function to smooth
  spm_smooth(fname_us,fname_s,FWHM);
  % Read the smoothed iamge
  [Z,hdr1] = cbiReadNifti(fname_s);
  % Scaling smoothed Z score
  Z = Z/sf;
  Z = Z.*brainMask;
  % Threshold Z score at uncorrected p value
  for i = 1:sizepvox
    Zmap = double(abs(Z) >= thr(i));
    % Apply the brain mask
    % Find connected clusters
    [L,Num] = spm_bwlabel(Zmap,18);
    csize = zeros(Num,1);
    for k = 1:Num
      Ix = find(L == k);
      csize(k) = length(Ix);
    end
    mc = max(csize);
    if mc > 0
      Counter(i,mc) = Counter(i,mc)+1;
    end
  end
end
cluster_thresh = zeros(sizepvox,sizepclust);
% Calculate the cumulated probability
Counter = Counter./iterations;
for i = 1:sizepvox
  maxcsize = find(Counter(i,:) > 0,1,'last');
  if isempty(maxcsize)
    maxcsize = 1;
  end
  ICounter = Counter(i,maxcsize:-1:1);
  cum_prob = cumsum(ICounter);
  % Find the spatial extent threshold
  for j = 1:sizepclust
    ix = find(cum_prob < pval_cluster(j),1,'last');
    if ~isempty(ix)
      cluster_thresh(i,j) = maxcsize+1-ix;
    else
      cluster_thresh(i,j) = maxcsize+1;
    end
    fprintf(['Cluster threshold at pval_voxel: %1.5f, pval_cluster:' ...
            '%1.3f is: %d \n'],pval_voxel(i),pval_cluster(j), ...
            cluster_thresh(i,j));
  end
end
delete sim.img sim.hdr ssim.img ssim.hdr;

end

function sf = comp_scale_factor(vox,s)

s  = s./vox;					
s  = max(s,ones(size(s)));
s  = s/sqrt(8*log(2));
x  = round(6*s(1)); x = [-x:x];
y  = round(6*s(2)); y = [-y:y];
z  = round(6*s(3)); z = [-z:z];
x  = exp(-(x).^2/(2*(s(1)).^2)); 
y  = exp(-(y).^2/(2*(s(2)).^2)); 
z  = exp(-(z).^2/(2*(s(3)).^2));
kx  = x/sum(x);
ky  = y/sum(y);
kz  = z/sum(z);
w = kron(kx'*ky,kz);
sumw = sum(sum(sum(w)));
w = w./sumw;
sf = sqrt(sum(sum(sum(w.^2))));

end
